# Supplementary material for: Strengths, limitations, and way forward of home-based rehabilitation practices after stroke: a scoping review
Source: BMC Health Serv Res. 2026 Feb 25;26:447. doi: 10.1186/s12913-026-14139-4 (PMC13040734; doi:10.1186/s12913-026-14139-4)
Supplement: Supplementary file 3 — Supplementary Material 3: Name: Additional file 3. File format: Excel document. xlsx. Title of data: Dataset. Description of data: This file presents the dataset of information extracted from all the included studies [file 12913_2026_14139_MOESM3_ESM.xlsx]

## Sheet: Sheet1
Reference		Sample characteristics				Intervention			Dose			Supervision				Task-specific	Context-specific?	Home modifications and stimuli variety		Teaching practices	Program design	Individualization	Progression	Involvement of caregivers
Authors, year, country	Study design	Size: total (intervention)	Mean age in y	Female(%)	Mean stroke onset in m	Type	Focus	Targeted Impairment	Duration (weeks)	Planned weekly dose	Completed weekly dose	Healthcare professional	Modality	Frequency (per week)	Supervised sessions	Task-specific?	Context-specific?	Modifications?	Variety of stimuli?	Prescriptive or open-ended	Co-designed or therapist-designed?	Patient-centred or one-size-fits-all?	Task difficulty and progression	How caregivers were involved
Azab et al., 2009, Jordan	n-RCT	37	57.5	24	3	CIMT	A	UL	4	910	-	Physio and OT	P	3	0.428571	Yes	-	-	-	-	Therapist-designed	Patient-centred	Ind	Involvement in all steps
Barzel et al., 2009, Germany	Pre-post	14 (7)	60	57	24	CIMT	A	UL	4	600	-	Physio	P	1	0.2	-	-	No	-	-	-	Patient-centred	Ind	Supervision and support
Barzel et al., 2015, Germany	RCT	156 (85)	63	40	57	CIMT	A	UL	4	600	415	Physio and OT	P	1.25	0.25	Yes	Yes	-	Yes	Prescriptive	Co-designed	Patient-centred	Pred	Supervision and support
Baskett et al., 1999, New Zealand	RCT	100 (50)	68	66	1	ADL	A	UL and LL	13	Up to patients	-	Physio and OT	P	1	-	Yes	Yes	-	-	-	Co-designed	Patient-centred	-	Supervision and support
Batchelor et al., 2012, Australia	RCT	156 (71)	71	37	3	NP	F	LL	52	140	-	Physio	-	-	-	No	No	No	-	-	Therapist-designed	Patient-centred	Pred	-
Benvenuti et al., 2014, Italy	n-RCT	188 (143)	69	45	32	ML	F and A	UL	12	ND	198	Physio	R	1	0.2	Yes	No	No	-	-	Therapist-designed	Patient-centred	Ind	Supervision and support
Bernocchi et al., 2015, Italy	Pre-post	26	70	38	9	NP and ADL	F	UL	9	Up to patients	-	Physio	R	1	-	Yes	Yes	-	-	-	Therapist-designed	Patient-centred	Ind	Involvement in all steps
Björkdahl et al., 2006, Sweden	RCT	59 (30)	52	36	ND	ADL	A	UL and LL	3	540	-	Physio and OT	-	-	-	Yes	Yes	-	-	-	Therapist-designed	Patient-centred	-	Involvement in all steps
Blanton et al., 2023, United States (protocol)	Protocol	16	-	-	-	NP	A	LL	4	-	-	-	P	0.5	-	Yes	Yes	-	-	-	-	-	-	Involvement in all steps
Bondoc et al., 2018, United States	Pre-post	4	51	75	40	NP and RTT	F and A	UL	4	200	-	-	P	2	0.5	Yes	Yes	-	-	Open-ended	Therapist-designed	Patient-centred	Ind	-
Bordoloi & Deka, 2019, India	RCT	236 (118)	52	61	ND	PFT	F	UL and LL	-	-	-	Physio	-	-	-	Yes	Yes	-	-	-	Therapist-designed	Patient-centred	Ind	Supervision and support
Chaiyawat et al., 2009, Thailand	RCT	60 (30)	67	53	0.3	PFT and ML	A	UL and LL	12	Up to patients	-	Physio and OT	P	1	-	Yes	Yes	-	-	Prescriptive	Therapist-designed	Patient-centred	-	Supervision and support
Chen et al., 2021, China	RCT	121 (59)	55	32	3.4	PFT	F	LL	52	90	-	Nurse	P	0.28	0.0933333	Yes	Yes	Yes	No	Prescriptive	Therapist-designed	Patient-centred	-	Supervision and support
Corr & Bayer, 1995, Wales	RCT	110 (55)	75	73	-	ADL	A	UL and LL	-	-	-	OT	-	-	-	Yes	Yes	Yes	-	-	-	-	-	-
Dean et al., 2021, Australia (protocol)	Protocol	370	-	-	-	NP	A	LL	24	Up to patients	-	Physio and OT	P and R	0.5	-	Yes	Yes	Yes	Yes	-	Co-designed	Patient-centred	-	-
Deutsch et al., 2012, United States (case study)	Case study	1	38	-	120	NP	F and A	LL	4	157.5	157.5	Physio	P and R	-	-	Yes	Yes	No	Yes	Prescriptive	Co-designed	Patient-centred	Ind	-
Ding et al., 2024, China (protocol)	Protocol	58 (29)	-	-	-	NP and ADL	F	UL and LL	4	Up to patients	-	Multidisciplinary (nurse, neurologist, rehabilitation doctor, Physio)	R	0.5	-	Yes	-	-	-	Prescriptive	Co-designed	Patient-centred	Ind	Involvement in all steps
Duncan et al., 1998, United States	RCT	20 (10)	67	-	2	NP and ML	F and A	UL and LL	12	270	-	Physio	P	3	0.666667	Yes	-	-	-	-	Therapist-designed	One size fits all	Ind	-
Duncan et al., 2003, United States	RCT	92 (44)	69	48	2.5	NP and ML	F and A	UL and LL	12	270	270	Physio and OT	P	3	1	Yes	Yes	-	Yes	-	-	One size fits all	Ind	-
Ertekin et al., 2009, Turkey	RCT	20 (10)	63	40	-	NP	F and A	UL and LL	52	Up to patients	-	Physio	R	1	-	Yes	No	No	No	Prescriptive	Therapist-designed	One size fits all	Ind	-
Gilbertson et al., 2000, Scotland	RCT	138 (67)	71	57	1	ADL	A	UL and LL	6	60.8	60.8	OT	P	1.6	1	Yes	Yes	-	-	-	Co-designed	Patient-centred	-	Co-design
Gracies et al., 2019, France (protocol)	Protocol	124	-	-	-	PFT	F	LL	52	Up to patients	-	Physio	P	0.5	-	No	Yes	-	-	Prescriptive	Therapist-designed	Patient-centred	Ind	-
Graef et al., 2016, Brazil	RCT	27	67.5	59	30	PFT	F	UL	5	90	90	Physio	P	3	1	Yes	No	-	-	Prescriptive	Therapist-designed	Patient-centred	Ind	-
Han et al., 2020, China	RCT	26 (12)	71	33	23	ADL	A	UL and LL	6	50	50	OT	P	1	1	Yes	Yes	-	Yes	Open-ended	Therapist-designed	Patient-centred	Ind	-
Hesse et al., 2011, Germany	RCT	50 (25)	62	48	1.3	PFT and ML	F	UL and LL	52	135	-	Physio	P and R	1.8	0.4	Yes	Yes	-	-	-	Co-designed	Patient-centred	Ind	Involvement in all steps
Holmqvist et al., 1995, Sweden	Pre-post	15	68	40	-	ML	A	UL and LL	11.5	-	72	Therapist	P	1	1	Yes	Yes	-	Yes	-	Therapist-designed	Patient-centred	Ind	Supervision and support
Holmqvist et al., 1998, Sweden	RCT	81 (41)	71	46	-	ML	A	UL and LL	14	-	-	Multidisciplinary (Physio, OT, ST)	P	2	1	Yes	Yes	-	-	-	Therapist-designed	Patient-centred	-	Supervision and support
Hsieh et al., 2018, Taiwan	Crossover	24	54.5	21	15	NP and ML	F	UL	4	270	270	OT	P	3	1	Yes	Yes	Yes	Yes	Prescriptive	Therapist-designed	Patient-centred	Ind	-
Kara & Ntsiea, 2015, South Africa	RCT	42	61	52	-	RTT	A	UL and LL	4	-	-	-	-	-	-	Yes	No	No	No	Prescriptive	Therapist-designed	Patient-centred	-	Setting goals
Koç, 2015, Turkey	RCT	72 (36)	67	-	-	PFT	A	UL and LL	12	Up to patients	-	Nurse	P	2	-	No	No	No	No	-	Therapist-designed	-	-	-
Langhammer et al., 2007, Norway	RCT	75 (35)	76	-	-	HIT	F and A	UL and LL	52	120	120	Physio	-	-	-	Yes	Yes	-	-	-	Therapist-designed	Patient-centred	Ind	-
Lima et al., 2012, Brazil (protocol)	Protocol	42 (21)	-	-	-	CIMT	A	UL	2	900	-	Physio	P	5	-	Yes	Yes	-	-	Prescriptive	Therapist-designed	Patient-centred	-	-
Lin et al., 2004, Taiwan	RCT	20	62	69	-	NP	A	UL and LL	10	55	55	Physio	P	1	1	Yes	Yes	-	-	-	Therapist-designed	Patient-centred	-	Supervision and support
Mares et al., 2014, UK	Pre-post	52	68	33	24	PFT and ML	F	UL and LL	6	240	163.2	Physio	P	4	1	Yes	Yes	-	Yes	-	Therapist-designed	Patient-centred	Ind	-
Marsden et al., 2016, Australia	n-RCT	20 (10)	54	70	5.6	PFT	A	LL	12	Up to patients	-	Physio	R	1	-	Yes	No	No	No	Prescriptive	Co-designed	Patient-centred	Ind	Co-design
McClellan & Ada, 2004, Australia	RCT	26 (13)	69	23	6.5	PFT	F	LL	6	-	-	Physio	R	1	0.0714286	Yes	No	-	-	Prescriptive	Therapist-designed	One size fits all	-	Supervision and support
Michaelsen et al., 2006, Canada	RCT	30 (15)	69	33	17	RTT and ML	F and A	UL	5	180	180	ND	P	3	1	Yes	-	-	-	Prescriptive	Therapist-designed	Patient-centred	Ind	-
Michielsen et al., 2011, Netherlands	RCT	40 (20)	55	65	56	NP	F	UL	6	300	300	Physio	P	1	0.2	Yes	No	No	No	Prescriptive	Therapist-designed	One size fits all	Ind	-
Monger et al., 2002, Australia	Pre-post	6	65	33	187	RTT and ML	F	LL	3	140	120.4	Physio	P	3	0.428571	Yes	No	No	No	Prescriptive	Therapist-designed	One size fits all	Ind	-
Nilsen & DiRusso, 2014, United States (case study)	Case study	1	63	-	27	NP	F	UL	5	150	195	Therapist	-	1	0.2	Yes	Yes	-	-	Prescriptive	Therapist-designed	Patient-centred	Ind	Supervision and support
Olaleye et al., 2014, Nigeria	RCT	52 (27)	62	32	-	PFT	F and A	UL and LL	10	104	104	Physio	P	2	1	Yes	-	-	-	-	Therapist-designed	Patient-centred	Ind	-
Park et al., 2024, Canada	Pre-post	32	65	22	11	PFT	F and A	LL	4	150	150	Physio	R	2	1	Yes	No	No	No	Prescriptive	Therapist-designed	Patient-centred	Pred	-
Park et al., 2012, Korea	Crossover	3	35	33	27	RTT	F and A	UL	14	100	82	OT	P	-	-	Yes	Yes	No	Yes	-	Co-designed	Patient-centred	Ind	Co-design
Parker et al., 2001, UK	RCT	466 (309)	71.5	40		ADL	A	UL and LL	-	-	-	OT	-	-	-	Yes	Yes	-	-	-	-	-	-	-
Pérez-Mármol et al., 2015, Spain (protocol)	Protocol	40	-	-	-	NP and ADL	A	UL	8	90	90	OT	P	3	1	Yes	Yes	-	-	Prescriptive	Co-designed	Patient-centred	-	-
Rafsten et al., 2019, Sweden	RCT	140 (69)	76	58	0.4	ADL	F	UL and LL	4	180	180	Multidisciplinary (Physio, OT, nurse)	P	3	1	Yes	Yes	-	-	Open-ended	Co-designed	Patient-centred	Ind	Supervision and support
Rasmussen et al., 2016, Denmark	RCT	71 (38)	78	58	-	ADL	A	UL and LL	4	-	-	Multidisciplinary (physio, OT, nurse, physician)	P	-	1	Yes	Yes	Yes	-	-	Therapist-designed	Patient-centred	Ind	Involvement in all steps
Reunanen et al., 2016, Finland	Pre-post	108 (54)	-	-	-	ML	A	UL and LL	12	-	-	Multidisciplinary (nurse, physio, neuropsychologist, OT and ST)	P	1.5	1	Yes	Yes	-	-	-	Co-designed	Patient-centred	-	-
Ricauda et al., 2004, Italy	RCT	120 (60)	83	62	-	ADL	A	UL and LL	-	-	-	Multidisciplinary (geriatrician, nurse, dietitian, physio, ST, OT, psychologist, social worker)	P	-	1	Yes	Yes	-	-	-	-	Patient-centred	-	Involvement in all steps
Rowe & Neville, 2018, United States	Pre-post	4	65	50	5	NP and ML	A	UL	10	180	166	OT	P	3	1	Yes	Yes	-	-	Open-ended	Co-designed	Patient-centred	Ind	-
Santana et al., 2017, Portugal	RCT	190 (95)	68	48	-	NP and ADL	A	UL and LL	4	-	-	Multidisciplinary (physio, OT, psychologist)	P	-	1	Yes	Yes	Yes	-	-	Co-designed	Patient-centred	-	Involvement in all steps
Saywell et al., 2021, New Zealand	RCT	95 (47)	74	50	7	NP and ADL	F	UL and LL	24	-	-	Physio	P and R	0.4	-	Yes	Yes	-	-	Prescriptive	Co-designed	Patient-centred	Ind	-
Simpson et al., 2016, Australia	Pre-post	7	69	57	36	ML	A	UL	4	300	276	OT	P	2	0.4	Yes	Yes	No	Yes	Open-ended	-	Patient-centred	Ind	-
Simpson et al., 2016, Canada	Pre-post	8	66	50	9	RTT	F	UL	8	360	316.8	OT	R	1	0.166667	Yes	No	No	No	Prescriptive	Therapist-designed	Patient-centred	Ind	Supervision and support
Smania et al., 2012, Italy	RCT	59 (30)	64	13	11	CIMT	A	UL	2	300	300	ND	P	10	1	Yes	Yes	-	-	-	Therapist-designed	Patient-centred	Ind	Supervision and support
Tariah et al., 2010, Jordan	RCT	18 (10)	55	20	9	CIMT	A	UL	8	840	-	OT	P	-	0.142857	Yes	Yes	-	-	-	Therapist-designed	Patient-centred	-	Supervision and support
Thielman et al., 2004, United States	RCT	12 (6)	73	83	9	RTT	F	UL	4	105	105	Physio	P	3	1	Yes	Yes	No	Yes	-	Therapist-designed	One size fits all	Ind	-
Turston et al., 2023, Sweden (protocol)	Protocol	120 (60)	-	-	-	NP	A	UL and LL	24	Up to patients	-	Physio	R	1.5	-	No	No	No	No	-	Therapist-designed	Patient-centred	Ind	Supervision and support
Tousignant et al., 2014, Canada (protocol)	Protocol	-	-	-	-	NP and ML	F	LL	8	90	-	Physio	P	2	-	Yes	No	-	-	-	Therapist-designed	Patient-centred	-	-
Turton et al., 2017, UK	RCT	47 (24)	66	54	3.7	RTT	F and A	UL	6	558	-	Physio	P	2.3	0.247312	Yes	Yes	No	Yes	Open-ended	Therapist-designed	Patient-centred	Ind	Supervision and support
Valkenborghs et al., 2017, Australia (protocol)	Protocol	-	-	-	-	RTT and ML	F and A	UL	10	360	-	Physio and OT	P	3	0.5	Yes	-	-	Yes	Prescriptive	Co-designed	Patient-centred	Ind	Supervision and support
van Vliet et al., 2023, Australia (protocol)	Protocol	-	-	-	-	ML	F	UL	6	558	-	Physio and OT	P	3.5	0.376344	Yes	Yes	-	Yes	Prescriptive	Therapist-designed	Patient-centred	Ind	Supervision and support
Walker et al., 1996, UK	Crossover	32	68	44	-	ADL	A	UL and LL	12	Up to therapists	-	OT	P	-	-	Yes	Yes	-	-	-	-	-	Ind	Supervision and support
Walker et al., 1999, UK	RCT	185 (94)	74	45	-	ADL	A	UL and LL	20	-	-	OT	P	-	-	Yes	Yes	-	-	-	-	-	-	-
Wang et al., 2015, Taiwan	RCT	51 (25)	62	48	18	NP and ADL	F and A	UL and LL	12	Up to patients	-	Physio	P	1	-	Yes	Yes	-	-	Prescriptive	Therapist-designed	Patient-centred	-	Involvement in all steps
Wong et al., 2022, China	RCT	116 (58)	66	28	-	NP and ML	Pa	UL and LL	12	450	-	Multidisciplinary (physio, OT, ST, neurologist, physician)	P and R	1	0.2	Yes	-	-	-	-	Therapist-designed	Patient-centred	Ind	Supervision and support
Note: RCT (randomized-controlled trial), n-RCT (non-randomized controlled trial), Pre-post (one group pre-post), CIMT (Constrained-induced movement therapy), ADL (activities of daily living training), NP (neurophysiological training), ML (motor learning training), RTT (repetitive-task training), PFT (physical fitness training), HIT (high-intensity training), A (activity), F (function), UL (upper …
